# Supplementary material for: Infective Endocarditis Due to Kingella kingae
Source: Microorganisms. 2024 Jan 13;12(1):164. doi: 10.3390/microorganisms12010164 (PMC10819173; doi:10.3390/microorganisms12010164)
Supplement: Supplementary file 1 [file microorganisms-12-00164-s001.zip]

Archive with 1 entries (1 files):
- microorganisms-2769403-supplementary.pdf
